# Supplementary material for: In Silico–Designed TGFβRI/TGFβRII Receptor Complex Peptide Inhibitors Exhibit Biological Activity In Vitro
Source: J Cell Mol Med. 2025 Apr 17;29(8):e70548. doi: 10.1111/jcmm.70548 (PMC12005349; doi:10.1111/jcmm.70548)
Supplement: Supplementary file 2 — Table S1‐S4. [file JCMM-29-e70548-s001.xlsx]

## Sheet: Table S1
Group 1 vs. Group 2.	Table S1. Results of a series of unpaired two-sided t-tests comparing luminescence values for positive controls and cells incubated with 20 μM SD-208. P<0.05 was deemed statistically significant. Data highlighted in bold font signifies p<0.05.
	Mean (Pos ctrl)	Mean (SD20)	t	df	p	Valid N	Valid N	Stdev (Pos ctrl)	Stdev (SD20)	F quotient	p
Positive control vs. SD20	3496	156.5	12.9663	6	1.29545e-05	4	4	514.248	29.7265	299.265	0.000651909
Positive control vs. SD20	3441	109	32.4583	6	5.68688e-08	4	4	204.877	13.3167	236.699	0.000925312
Positive control vs. SD20	3314.5	99.5	33.8305	6	4.44108e-08	4	4	189.296	17.0783	122.856	0.00245725
Positive control vs. SD20	2882.5	91	13.4331	6	1.05424e-05	4	4	415.26	17.1659	585.207	0.0002391
Positive control vs. SD20	2502	103.5	2.74591	6	0.0334728	4	4	1746.67	32.2232	2938.22	2.13053e-05
Positive control vs. SD20	1905.5	104	14.9307	6	5.68248e-06	4	4	237.87	40.6284	34.2785	0.0160652
Positive control vs. SD20	1366.5	125	11.7057	6	2.34441e-05	4	4	211.297	18.6548	128.294	0.0023041
Positive control vs. SD20	1687.5	111	14.1807	6	7.68399e-06	4	4	220.366	29.5973	55.4349	0.0079659
Positive control vs. SD20	600.5	43	3.69192	6	0.0101854	4	4	301.92	7.39369	1667.48	4.98102e-05
Positive control vs. SD20	785	82	7.80742	6	0.000232864	4	4	167.702	65.6252	6.53034	0.157598
Positive control vs. SD20	781.5	27.5	11.4096	6	2.71817e-05	4	4	132.115	3.78594	1217.74	7.97817e-05
Positive control vs. SD20	401	27	15.7762	6	4.11262e-06	4	4	47.3709	2	561	0.000254708
Positive control vs. SD20	727.5	35	4.23376	6	0.00547736	4	4	327.114	3.4641	8916.97	4.03149e-06
Positive control vs. SD20	335	31	10.4027	6	4.62249e-05	4	4	58.2981	4.16333	196.077	0.00122536

## Sheet: Table S2
Group 1 vs. Group 2.	Table S2. Results of a series of unpaired two-sided t-tests comparing luminescence values for positive controls and cells incubated with 50 μM novel peptide inhibitors. P<0.05 was deemed statistically significant. Data highlighted in bold font signifies p<0.05.
	Inhibitor	Mean (PI50)	Mean (Pos ctrl)	t	df	p	Valid N	Valid N	Stdev (PI50)	Stdev (Pos ctrl)	F quotient	p
PI50 vs. Positive control	1_1	1035	3496	-8.68838	6	0.00012835	4	4	237.647	514.248	4.68253	0.236969
PI50 vs. Positive control	1_2	1024.5	3441	-14.4141	6	6.98407e-06	4	4	265.422	204.877	1.67837	0.680999
PI50 vs. Positive control	1_3	1296	3314.5	-20.5617	6	8.60751e-07	4	4	52.1025	189.296	13.1998	0.0620957
PI50 vs. Positive control	1_4	1592.5	2882.5	-5.53518	6	0.0014661	4	4	211.7	415.26	3.84767	0.297635
PI50 vs. Positive control	1_5	273.5	2502	-2.55012	6	0.0434837	4	4	61.8466	1746.67	797.607	0.000150389
PI50 vs. Positive control	2_1	206	1905.5	-14.1811	6	7.68274e-06	4	4	29.4392	237.87	65.2873	0.00626265
PI50 vs. Positive control	2_2	249.5	1366.5	-10.5341	6	4.30185e-05	4	4	18.1384	211.297	135.703	0.00211961
PI50 vs. Positive control	2_3	358	1687.5	-11.104	6	3.17848e-05	4	4	93.7088	220.366	5.53003	0.193853
PI50 vs. Positive control	2_4	102	600.5	-3.29522	6	0.016506	4	4	19.6638	301.92	235.747	0.000930893
PI50 vs. Positive control	2_5	68	785	-8.44309	6	0.000150686	4	4	26.8825	167.702	38.917	0.0133614
PI50 vs. Positive control	2_6	43.5	781.5	-11.0525	6	3.26465e-05	4	4	19.485	132.115	45.9728	0.0104789
PI50 vs. Positive control	2_7	32.25	401	-14.7611	6	6.07599e-06	4	4	15.8824	47.3709	8.89594	0.105698
PI50 vs. Positive control	2_8	120.5	727.5	-3.71039	6	0.00996496	4	4	7	327.114	2183.75	3.32443e-05
PI50 vs. Positive control	2_9	67.5	335	-9.07998	6	0.000100147	4	4	8.544	58.2981	46.5571	0.0102872

## Sheet: Table S3
Group 1 vs. Group 2.	Table S3. Results of a series of unpaired two-sided t-tests comparing luminescence values for cells incubated with 20 μM SD-208 and cells incubated with 20 μM novel peptide inhibitors. P<0.05 was deemed statistically significant. Data highlighted in bold font signifies p<0.05.
	Inhibitor	Mean (PI20)	Mean (SD20)	t	df	p	Valid N	Valid N	Stdev (PI20)	Stdev (SD20)	F quotient	p
PI20 vs. SD20	1_1	3069.5	156.5	14.7971	6	5.9899e-06	4	4	392.603	29.7265	174.429	0.00145876
PI20 vs. SD20	1_2	2830.5	109	15.549	6	4.47852e-06	4	4	349.801	13.3167	690.006	0.000186839
PI20 vs. SD20	1_3	2899.5	99.5	13.828	6	8.90242e-06	4	4	404.615	17.0783	561.302	0.000254503
PI20 vs. SD20	1_4	2418.5	91	11.8508	6	2.18326e-05	4	4	392.426	17.1659	522.619	0.000283209
PI20 vs. SD20	1_5	984	103.5	12.5171	6	1.59008e-05	4	4	136.948	32.2232	18.0623	0.0401477
PI20 vs. SD20	2_1	1071	104	11.3566	6	2.79222e-05	4	4	165.38	40.6284	16.5695	0.0453088
PI20 vs. SD20	2_2	1015.5	125	8.28671	6	0.000167269	4	4	214.111	18.6548	131.735	0.00221523
PI20 vs. SD20	2_3	913.5	111	13.1967	6	1.16916e-05	4	4	117.965	29.5973	15.8855	0.048055
PI20 vs. SD20	2_4	509	43	11.7013	6	2.34951e-05	4	4	79.3053	7.39369	115.049	0.00270889
PI20 vs. SD20	2_5	410.5	82	4.85637	6	0.00283325	4	4	118.303	65.6252	3.24977	0.358925
PI20 vs. SD20	2_6	547	27.5	10.7764	6	3.77561e-05	4	4	96.3397	3.78594	647.535	0.000205484
PI20 vs. SD20	2_7	193	27	6.42273	6	0.000672833	4	4	51.6527	2	667	0.000196571
PI20 vs. SD20	2_8	359	35	14.347	6	7.17755e-06	4	4	45.0333	3.4641	169	0.00152911
PI20 vs. SD20	2_9	243.5	31	8.65666	6	0.000131011	4	4	48.9183	4.16333	138.058	0.00206608

## Sheet: Table S4
Group 1 vs. Group 2.	Table S4. Results of a series of unpaired two-sided t-tests comparing luminescence values for cells incubated with 20 μM SD-208 and cells incubated with 50 μM novel peptide inhibitors. P<0.05 was deemed statistically significant. Data highlighted in bold font signifies p<0.05.
	Inhibitor	Mean (PI50)	Mean (SD20)	t	df	p	Valid N	Valid N	Stdev (PI50)	Stdev (SD20)	F quotient	p
PI50 vs. SD20	1_1	1035	156.5	7.33615	6	0.000327971	4	4	237.647	29.7265	63.911	0.00646226
PI50 vs. SD20	1_2	1024.5	109	6.88977	6	0.000461507	4	4	265.422	13.3167	397.269	0.000426862
PI50 vs. SD20	1_3	1296	99.5	43.644	6	9.68665e-09	4	4	52.1025	17.0783	9.30743	0.0995614
PI50 vs. SD20	1_4	1592.5	91	14.1387	6	7.8183e-06	4	4	211.7	17.1659	152.094	0.00178891
PI50 vs. SD20	1_5	273.5	103.5	4.87542	6	0.00277908	4	4	61.8466	32.2232	3.68379	0.312604
PI50 vs. SD20	2_1	206	104	4.06593	6	0.00660611	4	4	29.4392	40.6284	1.90462	0.609968
PI50 vs. SD20	2_2	249.5	125	9.56985	6	7.43827e-05	4	4	18.1384	18.6548	1.05775	0.964271
PI50 vs. SD20	2_3	358	111	5.02688	6	0.0023877	4	4	93.7088	29.5973	10.0244	0.090191
PI50 vs. SD20	2_4	102	43	5.61693	6	0.00135955	4	4	19.6638	7.39369	7.07317	0.142389
PI50 vs. SD20	2_5	68	82	-0.394823	6	0.706626	4	4	26.8825	65.6252	5.95941	0.176747
PI50 vs. SD20	2_6	43.5	27.5	1.61214	6	0.158059	4	4	19.485	3.78594	26.4884	0.0233001
PI50 vs. SD20	2_7	32.25	27	0.65593	6	0.536196	4	4	15.8824	2	63.0625	0.00659066
PI50 vs. SD20	2_8	120.5	35	21.8943	6	5.93108e-07	4	4	7	3.4641	4.08333	0.278098
PI50 vs. SD20	2_9	67.5	31	7.68067	6	0.000254889	4	4	8.544	4.16333	4.21154	0.268347
